# Supplementary material for: Preparation and Characterization of Bio-Based Freshness Indicator Labels Loaded with Natural Pigments with High Stability and Sensitivity
Source: Foods. 2024 Dec 15;13(24):4049. doi: 10.3390/foods13244049 (PMC11727871; doi:10.3390/foods13244049)
Supplement: Supplementary file 1 [file foods-13-04049-s001.zip]

Archive with 1 entries (1 files):
- foods-3315084-supplementary.pdf
